# Supplementary material for: Blunting Neuroinflammation by Targeting the Immunoproteasome with Novel Amide Derivatives
Source: Int J Mol Sci. 2023 Jun 27;24(13):10732. doi: 10.3390/ijms241310732 (PMC10342075; doi:10.3390/ijms241310732)
Supplement: Supplementary file 1 [file ijms-24-10732-s001.zip]

Archive with 1 entries (1 files):
- ijms-2451894-supplementary.pdf
